# Supplementary material for: Glycyrrhizinate Monoammonium Cysteine-Loaded Lipid Nanoparticles Allow for Improved Acute Liver Injury Therapy
Source: Pharmaceutics. 2025 Jan 12;17(1):90. doi: 10.3390/pharmaceutics17010090 (PMC11769283; doi:10.3390/pharmaceutics17010090)
Supplement: Supplementary file 1 [file pharmaceutics-17-00090-s001.zip]

Archive with 1 entries (1 files):
- pharmaceutics-3391746-supplementary.pdf
